# Supplementary material for: Interaction of Nitrate Assimilation and Photorespiration at Elevated CO2
Source: Front Plant Sci. 2022 Jul 1;13:897924. doi: 10.3389/fpls.2022.897924 (PMC9284316; doi:10.3389/fpls.2022.897924)
Supplement: Supplementary file 6 [file Table_1.XLSX]

## Sheet: Metabolites
	Col-0 ambient
		hp	[µmol C6/g]	cit	[µmol C6/g]	malfum	[µmol C6/g]	akg	[µmol C5/g]	aa	[µmol C6/g]	gly	[µmol C2/g]	ser	[µmol C3/g]	ammonium	[µmol C5/g]	glu	[µmol C5/g]	gln	[µmol C5/g]	balance	balance	NO3-	[µmol N/g]
	time [h]	mean	sd	mean	sd	mean	sd	mean	sd	mean	sd	mean	sd	mean	sd	mean	sd	mean	sd	mean	sd	mean	sd	mean	sd
	0	0.183433	0.00374951	11.7573	0.799402	9.44567	1.35988	0.0247468	0.00665216	6.41846	-0.212954	0.0572848	0.0149625	0.53737	0.120444	3.24068	0.0110569	2.80144	0.791064	0.965057	0.223701	1	0	118.686	7.78034
	2	0.330076	0.100917	10.9252	0.199709	12.4689	0.906893	0.0499373	0.0269299	7.73089	1.50965	0.161369	0.0288205	0.853353	0.361835	3.56681	0.220488	2.69311	0.262263	1.05847	0.086417	NA	NA	107.544	9.98161
	4	0.359299	0.158861	9.31138	1.67266	12.8261	1.52969	0.0266365	0.00541615	8.98173	0.187009	0.22768	0.0634245	1.09576	0.115672	3.64441	0.609242	2.57858	0.244334	1.5086	0.180663	NA	NA	113.666	5.65369
	6	0.323099	0.179104	8.7542	0.858006	20.7153	3.90279	0.0409341	0.00399121	9.12361	1.5859	0.260645	0.0216532	1.18247	0.208042	4.95283	0.340738	2.50325	0.112713	2.28999	0.519143	NA	NA	111.357	7.61186
	8	0.293367	0.153781	6.64768	0.334986	19.5457	2.81681	0.0341061	0.0179765	7.55381	0.127084	0.225368	0.0387278	1.08456	0.237529	3.9151	0.621446	2.22294	0.711214	1.80753	0.502522	NA	NA	113.809	5.23998
	12	0.361851	0.0194785	9.69791	2.02745	19.146	3.85471	0.0217966	0.00810453	7.1496	0.297894	0.0762714	0.00608584	0.574499	0.133885	3.24129	0.786729	3.36767	0.174759	1.20885	0.265949	NA	NA	104.162	6.02804
	16	0.311557	0.0288483	11.039	0.95694	13.3485	1.2774	0.0186906	0.00225463	6.08142	0.338142	0.0225139	0.00546978	0.489767	0.0468722	3.59346	0.307921	3.27882	0.10977	1.05504	0.0886519	NA	NA	103.391	2.91487
	20	0.195959	0.0892788	10.0853	0.837677	9.8684	1.7583	0.0165799	0.0024664	7.27362	-0.142992	0.031922	0.00787404	0.428316	0.169024	3.52509	0.693608	3.11136	0.290097	1.50865	0.789757	NA	NA	116.943	3.24133
	24	0.183433	0.00374951	11.7573	0.799402	9.44567	1.35988	0.0247468	0.00665216	6.41846	-0.212954	0.0572848	0.0149625	0.53737	0.120444	3.24068	0.0110569	2.80144	0.791064	0.965057	0.223701	1	0	118.686	7.78034
	Col-0 eCO2
		hp	[µmol C6/g]	cit	[µmol C6/g]	malfum	[µmol C6/g]	akg	[µmol C5/g]	aa	[µmol C6/g]	gly	[µmol C2/g]	ser	[µmol C3/g]	ammonium	[µmol C5/g]	glu	[µmol C5/g]	gln	[µmol C5/g]	balance	balance	NO3-	[µmol N/g]
	time	mean	sd	mean	sd	mean	sd	mean	sd	mean	sd	mean	sd	mean	sd	mean	sd	mean	sd	mean	sd	mean	sd	mean	sd
	0	0.221808	0.166572	11.2437	0.516625	6.97859	2.16342	0.0120826	0.00403844	7.87754	3.75366	0.061241	0.0401051	0.587884	0.2405	2.38122	0.489611	2.86765	0.122474	1.05818	0.124716	1	0	124.246	2.14489
	2	0.270966	0.0765488	14.0857	2.42582	13.9604	2.68172	0.0246079	0.00669857	6.45431	-0.975188	0.0769998	0.0336707	0.647377	0.119395	2.70157	0.293005	2.95092	0.613159	1.16621	0.958553	NA	NA	111.255	15.284
	4	0.266049	0.0244544	11.2935	2.6056	17.1958	4.91473	0.0333589	0.00271814	10.8056	1.16326	0.130957	0.0273541	0.925872	0.140429	2.99135	0.141255	2.20983	0.698563	0.790402	0.031522	NA	NA	103.958	3.17198
	6	0.229158	0.00425865	9.94739	1.00908	15.552	1.83715	0.0367794	0.011518	9.03852	-0.705714	0.198783	0.0554664	1.16312	0.188592	3.17389	0.566565	1.91017	0.329931	1.72054	0.525104	NA	NA	115.223	1.164
	8	0.184584	0.0122286	8.69891	0.895756	20.1954	0.70777	0.0381297	0.0179204	6.70608	-0.852611	0.16445	0.0653593	0.895085	0.23507	4.36513	0.0705947	2.62704	0.736956	2.89387	0.774201	NA	NA	116.007	1.49581
	12	0.149851	0.0770564	11.5752	1.3836	17.9774	3.30575	0.0169585	0.00325686	8.06071	-0.571705	0.0448422	0.00478828	0.648911	0.192757	3.18927	0.370368	3.43841	0.417325	1.77945	0.388652	NA	NA	109.158	10.1963
	16	0.217324	0.11321	12.5621	0.275196	14.7395	2.44876	0.0194474	0.00795677	7.69732	0.823337	0.0824425	0.00518073	0.634129	0.0618813	3.02645	0.951121	3.3496	0.309976	1.33928	0.768662	NA	NA	111.029	10.1836
	20	0.285413	0.129638	11.6438	1.18162	13.2746	3.00326	0.0119848	0.00258377	6.07283	-0.314455	0.04952	0.0328477	0.507222	0.0659728	3.21664	1.29638	2.71744	0.242741	1.64621	1.03328	NA	NA	111.218	12.5007
	24	0.221808	0.166572	11.2437	0.516625	6.97859	2.16342	0.0120826	0.00403844	7.87754	3.75366	0.061241	0.0401051	0.587884	0.2405	2.38122	0.489611	2.86765	0.122474	1.05818	0.124716	1	0	124.246	2.14489
	hpr1-1 ambient
		hp	[µmol C6/g]	cit	[µmol C6/g]	malfum	[µmol C6/g]	akg	[µmol C5/g]	aa	[µmol C6/g]	gly	[µmol C2/g]	ser	[µmol C3/g]	ammonium	[µmol C5/g]	glu	[µmol C5/g]	gln	[µmol C5/g]	balance	balance	NO3-	[µmol N/g]
	time	mean	sd	mean	sd	mean	sd	mean	sd	mean	sd	mean	sd	mean	sd	mean	sd	mean	sd	mean	sd	mean	sd	mean	sd
	0	0.316598	0.064676	16.3239	1.13771	12.2131	2.62744	0.173863	0.0188632	11.7067	0.00915565	0.106651	0.0595635	9.79424	3.23182	3.79059	0.276282	4.9124	0.279301	1.82388	1.233	1	0	90.9118	4.30754
	2	0.345623	0.133065	14.74	0.850802	19.5254	3.30892	0.344161	0.10466	12.1461	2.17303	1.01425	0.098772	12.6281	0.826416	4.67734	1.0635	3.9992	0.156057	1.27766	0.157835	NA	NA	98.2387	6.34384
	4	0.25468	0.118414	13.1184	1.1243	18.3252	8.77056	0.376279	0.115477	11.7913	-0.811573	1.54152	0.182551	18.2053	1.24568	5.24473	1.74832	2.77272	0.664874	1.31178	0.31482	NA	NA	73.94	26.4333
	6	0.126673	0.0720771	10.1922	1.18027	15.3346	1.70348	0.231847	0.0742029	13.0875	1.07922	1.76792	0.0933477	19.7208	1.06947	5.56638	0.432305	3.29361	0.442514	1.55023	0.460397	NA	NA	80.6059	9.79316
	8	0.0877161	0.0722536	10.7294	1.21287	27.2005	8.76116	0.208343	0.109141	10.4005	-0.628643	1.39726	0.407566	20.898	3.51428	4.87377	0.660974	3.46028	0.820893	1.76828	0.637719	NA	NA	69.8553	1.31883
	12	0.392493	0.283343	11.3632	1.41913	27.7759	1.88348	0.321274	0.105079	12.4004	0.910094	0.33628	0.0444812	20.7201	1.35613	4.15016	0.588525	3.97029	0.173709	1.43264	0.529837	NA	NA	88.3184	4.11268
	16	0.421826	0.285986	14.2142	4.00807	26.7244	4.54898	0.229797	0.0348057	12.3387	0.0802092	0.121998	0.0425676	17.0493	4.58563	5.14562	0.307471	4.0384	0.114249	1.58106	0.939796	NA	NA	73.3458	8.36567
	20	0.269016	0.135038	17.896	2.52302	12.1764	4.64903	0.263416	0.0860468	8.88321	1.7908	0.0867967	0.029736	10.6395	1.48451	4.26798	1.29837	3.95087	0.489747	1.91624	0.372349	NA	NA	77.2206	7.5926
	24	0.316598	0.064676	16.3239	1.13771	12.2131	2.62744	0.173863	0.0188632	11.7067	0.00915565	0.106651	0.0595635	9.79424	3.23182	3.79059	0.276282	4.9124	0.279301	1.82388	1.233	1	0	90.9118	4.30754
	hpr1-1 eCO2
		hp	[µmol C6/g]	cit	[µmol C6/g]	malfum	[µmol C6/g]	akg	[µmol C5/g]	aa	[µmol C6/g]	gly	[µmol C2/g]	ser	[µmol C3/g]	ammonium	[µmol C5/g]	glu	[µmol C5/g]	gln	[µmol C5/g]	balance	balance	NO3-	[µmol N/g]
	time	mean	sd	mean	sd	mean	sd	mean	sd	mean	sd	mean	sd	mean	sd	mean	sd	mean	sd	mean	sd	mean	sd	mean	sd
	0	0.192768	0.0871403	11.4973	0.682349	13.7408	0.971729	0.0198368	0.0146977	7.76377	0.444193	0.0468824	0.0276288	0.855253	0.156528	2.24992	0.240168	2.28026	1.281	0.8043	0.357896	1	0	117.615	4.92635
	2	0.212735	0.127857	11.2152	0.691031	19.8161	0.195886	0.0356966	0.0149898	8.11916	1.7372	0.0813681	0.00612189	2.39777	0.0183251	3.30746	0.287263	2.73478	0.158239	1.03211	0.0352342	NA	NA	98.8794	9.64407
	4	0.233332	0.149938	10.1935	1.82361	23.1987	3.22201	0.0334146	0.00762135	7.36103	0.484976	0.196936	0.0409759	3.3503	0.093409	3.72926	0.345857	2.48591	0.709533	1.28659	0.224679	NA	NA	96.8324	16.5312
	6	0.255995	0.158467	8.30728	1.51439	23.9976	3.893	0.0368462	0.00335271	9.99798	1.56615	0.306577	0.106558	3.61196	0.655461	4.26762	0.57516	2.27142	0.18037	1.42919	0.390137	NA	NA	103.958	8.3908
	8	0.29076	0.15981	8.56182	1.46224	28.7718	2.77592	0.0423652	0.0205512	9.77557	0.179484	0.446017	0.0670005	4.34667	0.792634	3.45153	0.605534	1.99534	0.0127261	1.62815	1.03069	NA	NA	97.1131	11.5098
	12	0.359352	0.154857	8.88171	0.691678	23.0864	3.47959	0.0269375	0.0086626	10.1182	1.35023	0.11964	0.0654752	2.92161	0.545685	1.89603	0.121913	2.86945	0.276455	1.26166	0.305188	NA	NA	115.653	5.00345
	16	0.226665	0.131651	9.44195	0.544695	17.8195	2.10468	0.0262814	0.00953484	9.23465	-0.0893418	0.0383207	0.000431223	1.82916	0.417125	2.58973	0.369518	3.05283	0.306889	1.33932	0.0548406	NA	NA	100.321	2.42116
	20	0.0742551	0.102722	12.9222	1.44537	18.2609	1.21416	0.0229283	0.00428145	6.33901	1.85303	0.0370512	0.0120115	1.10245	0.0814423	3.89732	0.539145	2.83672	0.221041	1.06998	0.084158	NA	NA	104.907	3.75169
	24	0.192768	0.0871403	11.4973	0.682349	13.7408	0.971729	0.0198368	0.0146977	7.76377	0.444193	0.0468824	0.0276288	0.855253	0.156528	2.24992	0.240168	2.28026	1.281	0.8043	0.357896	1	0	117.615	4.92635
	Starch			[µmol C6/g]	[µmol C6/g]
	time	geno	treat	mean	sd
	0	C	a	3.00958	0.287713
	8	C	a	42.5922	2.72574
	0	C	e	6.13837	0.328069
	8	C	e	48.2393	0.181945
	0	H	a	6.17388	2.143
	8	H	a	35.4561	4.64633
	0	H	e	8.30904	1.56594
	8	H	e	60.3913	13.1199

## Sheet: Enzymes
	Col-0 ambient		NR	[µmol N/g*h]	GS	[µmol C6/g*h]	HPR	[µmol C6/g*h]
		time	mean	sd	mean	sd	mean	sd
		0	1.27748	0.0541784	24.2358	3.18892	87.3666	19.688
		2	2.14481	0.186456	22.9195	1.72797	91.1742	17.7699
		4	2.37437	0.213804	22.3475	1.35554	91.4913	16.2985
		6	2.16007	0.175874	22.3008	1.72552	89.2055	15.1646
		8	1.77559	0.136936	22.4519	2.33301	85.282	14.1317
		12	1.2518	0.208486	22.4984	2.91577	76.0535	11.9639
		16	1.05736	0.345593	22.4922	2.91525	69.6523	10.9952
		20	1.06259	0.34691	22.9591	2.90706	71.5533	13.0396
		24	1.27748	0.0541784	24.2358	3.18892	87.3666	19.688
	Col-0 eCO2		NR	[µmol N/g*h]	GS	[µmol C6/g*h]	HPR	[µmol C6/g*h]
		time	mean	sd	mean	sd	mean	sd
		0	2.38424	0.851154	21.4382	2.81472	86.92	17.265
		2	3.29918	1.16749	20.4071	0.578852	71.6103	14.3174
		4	3.30956	1.2815	19.0702	0.182998	67.8202	12.7106
		6	2.72168	1.23763	17.6217	1.0322	71.6372	12.2772
		8	1.97762	1.0819	16.3296	2.26767	77.0825	12.9687
		12	1.21224	0.612249	14.9733	3.58353	77.7248	17.0275
		16	1.25787	0.202146	15.3534	3.65849	72.0295	21.6203
		20	1.70564	0.173537	17.4664	3.29024	72.2241	22.9095
		24	2.38424	0.851154	21.4382	2.81472	86.92	17.265
	hpr1-1 ambient		NR	[µmol N/g*h]	GS	[µmol C6/g*h]	HPR	[µmol C6/g*h]
		time	mean	sd	mean	sd	mean	sd
		0	1.42802	0.173069	27.7258	2.58085	12.0642	3.04064
		2	2.19347	0.171448	24.2779	3.09284	15.0331	4.66637
		4	2.30731	0.250106	23.2319	2.75819	14.1377	4.28541
		6	1.9789	0.365346	23.8851	1.89585	10.9799	2.71821
		8	1.50656	0.441954	25.2628	0.973338	8.12859	1.27669
		12	0.945198	0.312372	27.4498	0.186394	9.51144	1.9297
		16	0.852004	0.0240007	28.5945	0.534181	15.3841	4.82258
		20	1.02752	0	28.8081	1.43841	18.1898	6.16851
		24	1.42802	0.173069	27.7258	2.58085	12.0642	3.04064
	hpr1-1 eCO2		NR	[µmol N/g*h]	GS	[µmol C6/g*h]	HPR	[µmol C6/g*h]
		time	mean	sd	mean	sd	mean	sd
		0	1.20798	0.257866	20.3836	2.11004	8.53677	0.683406
		2	2.31658	0.499729	18.9394	3.3595	7.76272	2.3305
		4	2.49004	0.491925	18.4425	3.26244	8.28132	3.38947
		6	2.0475	0.321957	18.5793	2.29457	9.5479	3.94346
		8	1.46667	0.118602	18.8631	1.15549	10.6993	4.0701
		12	1.12712	0	18.6608	0.210645	10.5573	3.37527
		16	1.44848	0.0197291	18.1393	0.595805	8.67452	2.05986
		20	1.6449	0.15423	18.4356	1.4015	7.40282	0.90531
		24	1.20798	0.257866	20.3836	2.11004	8.53677	0.683406

## Sheet: Fluxes
	Col-0 ambient
		GDC	[µmol C2/g*h]	SHMT	[µmol C2/g*h]	HPR	[µmol C3/g*h]	GS	[µmol C5/g*h]	GOGAT	[µmol C5/g*h]	NR	[µmol N1/g*g]
	time	mean	sd	mean	sd	mean	sd	mean	sd	mean	sd	mean	sd
	0	2.06521	0.951325	1.79833	0.896502	3.71121	0.302095	8.8309	1.01332	4.6969	2.18711	1.20947	0.0597612
	2	6.60908	0.720874	6.51255	0.701821	5.94273	0.517045	8.3666	0.574142	8.3401	0.619335	2.01634	0.120538
	4	5.86617	0.546312	5.83799	0.511241	5.88386	0.583199	8.49834	0.650713	7.6007	0.569497	2.20126	0.159468
	6	6.35662	0.619388	6.35662	0.619388	6.15723	0.555814	8.90643	0.699498	8.85097	0.81533	2.01422	0.164992
	8	4.36112	0.684559	4.36112	0.684559	5.69903	0.490569	8.10001	0.675174	6.53676	0.518571	1.62747	0.125847
	12	2.02622	0.475846	2.02622	0.475846	2.53665	0.295158	3.07621	0.60294	3.26485	0.49708	1.14485	0.145625
	16	1.03814	0.201776	1.03814	0.201776	1.92369	0.0909813	2.23502	0.389903	2.25146	0.392979	1.06818	0.184874
	20	1.35799	0.24666	1.35799	0.24666	1.78515	0.263313	2.69	0.525031	2.48023	0.730541	1.03124	0.22286
	24	1.97221	0.307789	1.97221	0.307789	2.41836	0.0951524	3.21984	0.537281	3.2786	0.533387	1.18964	0.0632065
	Col-0 eCO2
		GDC	[µmol C2/g*h]	SHMT	[µmol C2/g*h]	HPR	[µmol C3/g*h]	GS	[µmol C5/g*h]	GOGAT	[µmol C5/g*h]	NR	[µmol N1/g*g]
	time	mean	sd	mean	sd	mean	sd	mean	sd	mean	sd	mean	sd
	0	1.74261	1.01401	1.72884	1.00786	3.81363	0.408633	7.30796	0.732786	2.30337	1.87345	2.12994	0.298826
	2	3.43666	0.414884	3.43666	0.414884	3.46364	0.341941	7.5473	0.485249	6.30086	0.488917	2.55408	0.409871
	4	4.50047	0.40314	4.49405	0.40091	3.969	0.392422	6.49974	0.43366	6.80566	0.440417	2.69299	0.363224
	6	3.96566	0.646242	3.96566	0.646242	4.52435	0.152762	5.98662	0.486027	6.16681	0.989689	1.97552	0.33215
	8	3.64355	0.482626	3.64355	0.482626	4.3865	0.507919	6.51065	0.629182	6.00393	0.775704	1.53423	0.358292
	12	1.24596	0.375672	1.24578	0.375529	2.83447	0.450143	2.94488	0.486432	2.40588	0.42058	1.0248	0.211269
	16	1.74845	0.357842	1.74845	0.357842	2.11869	0.0598788	2.5894	0.459286	2.92875	0.369829	1.12143	0.124237
	20	1.44417	0.343202	1.44417	0.343202	1.67025	0.0687922	3.26391	0.475541	3.03534	0.44069	1.46819	0.116268
	24	1.78516	0.338206	1.78516	0.338206	2.71223	0.0755218	3.08469	0.306323	3.57432	0.369292	1.68319	0.37166
	hpr1-1 ambient
		GDC	[µmol C2/g*h]	SHMT	[µmol C2/g*h]	HPR	[µmol C3/g*h]	GS	[µmol C5/g*h]	GOGAT	[µmol C5/g*h]	NR	[µmol N1/g*g]
	time	mean	sd	mean	sd	mean	sd	mean	sd	mean	sd	mean	sd
	0	1.25309	0.560735	0.703261	0.39976	6.21998	0.920941	15.5769	1.26298	7.54587	2.40703	1.40352	0.109532
	2	12.7969	1.9101	8.48322	2.02221	8.16233	1.2172	13.6977	0.984924	14.0554	1.54345	2.12061	0.132888
	4	13.049	3.19883	9.59265	2.68803	10.5391	1.30405	12.832	1.05083	13.7685	1.34088	2.22622	0.184004
	6	12.624	3.39778	9.96631	2.01895	9.52747	1.01971	13.4459	0.939528	12.7504	1.00337	1.78425	0.2021
	8	8.45589	3.0314	7.96158	1.64081	7.31408	0.827427	14.2957	0.93538	9.64559	1.33357	1.24293	0.213416
	12	1.93401	0.427647	1.84078	0.501998	7.8193	1.21225	2.5159	1.17187	3.93677	4.14681	0.918379	0.180099
	16	1.55328	0.485765	1.27147	0.443164	11.1795	3.12043	3.10294	0.827429	3.60467	3.31133	0.813875	0.0418175
	20	1.33175	0.314756	0.979038	0.396198	9.82589	3.53758	2.28386	1.02454	2.271	0.867054	0.986014	0.0395706
	24	1.49711	0.453403	1.04352	0.419803	6.32042	1.69803	3.49816	1.22788	3.18336	0.900084	1.42315	0.142478
	hpr1-1 eCO2
		GDC	[µmol C2/g*h]	SHMT	[µmol C2/g*h]	HPR	[µmol C3/g*h]	GS	[µmol C5/g*h]	GOGAT	[µmol C5/g*h]	NR	[µmol N1/g*g]
	time	mean	sd	mean	sd	mean	sd	mean	sd	mean	sd	mean	sd
	0	1.91824	1.31732	0.455327	0.456942	0.858464	0.0464266	8.2588	1.25929	3.6072	2.06601	1.06067	0.187783
	2	4.10802	1.29823	2.10095	0.62292	2.46461	0.111528	9.25799	1.01733	6.9315	0.742374	2.13665	0.301294
	4	5.15712	0.748414	4.19781	0.600179	3.83344	0.0283558	8.7318	1.56685	7.31737	0.784236	2.31462	0.161211
	6	5.32898	0.750876	5.14722	0.644863	4.40788	0.449274	8.62444	1.32775	7.29822	0.838962	1.87212	0.210374
	8	4.44608	2.44258	4.25888	1.63675	4.52495	0.80537	8.3976	1.17587	5.70844	0.929664	1.28197	0.0655748
	12	1.78038	1.51106	1.67363	1.07636	2.95237	0.749156	2.50302	0.818449	3.36139	3.89905	1.00591	0.0550139
	16	1.20887	0.498787	1.04363	0.481257	1.53763	0.301164	2.41112	0.597885	2.1635	0.595845	1.29699	0.0670518
	20	1.13533	0.495519	0.998071	0.458789	0.878385	0.0899053	2.87751	0.796025	2.73952	0.693771	1.44947	0.116809
	24	1.41367	0.603456	1.05775	0.653495	0.847345	0.0492537	2.57214	0.636371	2.64595	0.682286	1.09332	0.188007

## Sheet: Boundaries_and_parameter
	lower boundaries
	[h]	[µmol C6]	[µmol N1]	[µmol C5]	[µmol N1]	[µmol C5/g*h]	[µmol C5]	[µmol C5]	[µmol C2/g*h]	[1/h]	[1/h]	[1/h]	[1/h]	[1/h]	[1/h]	[1/h]	unitless	[µmol C2/g*h]	[µmol C2/g*h]	[µmol C2]	[µmol C2]	unitless
	time	hpr_km	nr_km	gs_km_glu	gs_km_ammonium	gogat_vmax	gogat_km_gln	gogat_km_kg	alpha	hp_to_bmexp	hp_to_mf	mf_to_cit	cit_to_mf	cit_to_kg	aa_to_bmexp	ser_to_aa	correct	gdc_vmax	shmt_vmax	km_gly_gdc	km_gly_shmt	gs_inactivation
	0	1	1e-05	0.1731	0.002885	1	0.152905	0.017887	2.2250738585072e-308	2.2250738585072e-308	0.1	2.2250738585072e-308	2.2250738585072e-308	2.2250738585072e-308	2.2250738585072e-308	2.2250738585072e-308	0.5	2	2	0.0001	0.0001	0.1
	2	NA	NA	NA	NA	1	NA	NA	2.2250738585072e-308	2.2250738585072e-308	0.1	2.2250738585072e-308	2.2250738585072e-308	2.2250738585072e-308	2.2250738585072e-308	2.2250738585072e-308	0.5	2	2	NA	NA	0.1
	4	NA	NA	NA	NA	1	NA	NA	2.2250738585072e-308	2.2250738585072e-308	0.1	2.2250738585072e-308	2.2250738585072e-308	2.2250738585072e-308	2.2250738585072e-308	2.2250738585072e-308	0.5	2	2	NA	NA	0.1
	6	NA	NA	NA	NA	1	NA	NA	2.2250738585072e-308	2.2250738585072e-308	0.1	2.2250738585072e-308	2.2250738585072e-308	2.2250738585072e-308	2.2250738585072e-308	2.2250738585072e-308	0.5	2	2	NA	NA	0.1
	8	NA	NA	NA	NA	1	NA	NA	2.2250738585072e-308	2.2250738585072e-308	0.1	2.2250738585072e-308	2.2250738585072e-308	2.2250738585072e-308	2.2250738585072e-308	2.2250738585072e-308	0.5	2	2	NA	NA	0.1
	12	NA	NA	NA	NA	1	NA	NA	2.2250738585072e-308	2.2250738585072e-308	0.1	2.2250738585072e-308	2.2250738585072e-308	2.2250738585072e-308	2.2250738585072e-308	2.2250738585072e-308	0.5	2	2	NA	NA	0.1
	16	NA	NA	NA	NA	1	NA	NA	2.2250738585072e-308	2.2250738585072e-308	0.1	2.2250738585072e-308	2.2250738585072e-308	2.2250738585072e-308	2.2250738585072e-308	2.2250738585072e-308	0.5	2	2	NA	NA	0.1
	20	NA	NA	NA	NA	1	NA	NA	2.2250738585072e-308	2.2250738585072e-308	0.1	2.2250738585072e-308	2.2250738585072e-308	2.2250738585072e-308	2.2250738585072e-308	2.2250738585072e-308	0.5	2	2	NA	NA	0.1
	24	NA	NA	NA	NA	1	NA	NA	2.2250738585072e-308	2.2250738585072e-308	0.1	2.2250738585072e-308	2.2250738585072e-308	2.2250738585072e-308	2.2250738585072e-308	2.2250738585072e-308	0.5	2	2	NA	NA	0.1
	upper boundaries
	[h]	[µmol C6]	[µmol N1]	[µmol C5]	[µmol N1]	[µmol C5/g*h]	[µmol C5]	[µmol C5]	[µmol C2/g*h]	[1/h]	[1/h]	[1/h]	[1/h]	[1/h]	[1/h]	[1/h]	unitless	[µmol C2/g*h]	[µmol C2/g*h]	[µmol C2]	[µmol C2]	unitless
	time	hpr_km	nr_km	gs_km_glu	gs_km_ammonium	gogat_vmax	gogat_km_gln	gogat_km_kg	alpha	hp_to_bmexp	hp_to_mf	mf_to_cit	cit_to_mf	cit_to_kg	aa_to_bmexp	ser_to_aa	correct	gdc_vmax	shmt_vmax	km_gly_gdc	km_gly_shmt	gs_inactivation
	0	30	1	4.07745	2.56148	50	0.581298	1	5	100	25	0.3	0.1	0.3	2	0.1	1	100	100	10	10	0.5
	2	NA	NA	NA	NA	50	NA	NA	5	100	25	0.3	0.1	0.3	2	0.1	1	100	100	NA	NA	0.5
	4	NA	NA	NA	NA	50	NA	NA	5	100	25	0.3	0.1	0.3	2	0.1	1	100	100	NA	NA	0.5
	6	NA	NA	NA	NA	50	NA	NA	5	100	25	0.3	0.1	0.3	2	0.1	1	100	100	NA	NA	0.5
	8	NA	NA	NA	NA	50	NA	NA	5	100	25	0.3	0.1	0.3	2	0.1	1	100	100	NA	NA	0.5
	12	NA	NA	NA	NA	50	NA	NA	5	100	25	0.3	0.1	0.3	2	0.1	1	100	100	NA	NA	0.5
	16	NA	NA	NA	NA	50	NA	NA	5	100	25	0.3	0.1	0.3	2	0.1	1	100	100	NA	NA	0.5
	20	NA	NA	NA	NA	50	NA	NA	5	100	25	0.3	0.1	0.3	2	0.1	1	100	100	NA	NA	0.5
	24	NA	NA	NA	NA	50	NA	NA	5	100	25	0.3	0.1	0.3	2	0.1	1	100	100	NA	NA	0.5
	Col-0 ambient lower boundaries					Col-0 ambient upper boundaries
	[h]	[µmol C6/g*h]	[µmol N1/g*h]	[µmol C5N1/g*h]		[h]	[µmol C6/g*h]	[µmol N1/g*h]	[µmol C5N1/g*h]
	time	hpr_vmax	nr_vmax	gs_vmax		time	hpr_vmax	nr_vmax	gs_vmax
	0	135.357	1.2233	21.0469		0	214.109	1.33166	27.4247
	2	146.809	1.95835	21.1915		2	217.888	2.33127	24.6475
	4	150.386	2.16057	20.992		4	215.579	2.58818	23.7031
	6	148.082	1.98419	20.5753		6	208.74	2.33594	24.0263
	8	142.301	1.63866	20.1189		8	198.827	1.91253	24.7849
	12	128.179	1.04331	19.5826		12	176.035	1.46028	25.4142
	16	117.314	0.711765	19.5769		16	161.295	1.40295	25.4074
	20	117.027	0.715683	20.0521		20	169.186	1.4095	25.8662
	24	135.357	1.2233	21.0469		24	214.109	1.33166	27.4247
	Col-0 eCO2 lower boundaries					Col-0 eCO2 upper boundaries
	[h]	[µmol C6/g*h]	[µmol C5N1/g*h]	[µmol N1/g*h]		[h]	[µmol C6/g*h]	[µmol C5N1/g*h]	[µmol N1/g*h]
	time	hpr_vmax	gs_vmax	nr_vmax		time	hpr_vmax	gs_vmax	nr_vmax
	0	139.31	18.6235	1.53309		0	208.37	24.2529	3.2354
	2	114.586	19.8283	2.1317		2	171.855	20.986	4.46667
	4	110.219	18.8872	2.02806		4	161.062	19.2532	4.59105
	6	118.72	16.5895	1.48405		6	167.829	18.6539	3.95931
	8	128.228	14.062	0.895715		8	180.102	18.5973	3.05952
	12	121.395	11.3897	0.599988		12	189.505	18.5568	1.82449
	16	100.818	11.6949	1.05572		16	187.3	19.0119	1.46001
	20	98.6294	14.1762	1.5321		20	190.267	20.7566	1.87917
	24	139.31	18.6235	1.53309		24	208.37	24.2529	3.2354
	hpr1-1 ambient lower boundaries					hpr1-1 ambient upper boundaries
	[h]	[µmol C6/g*h]	[µmol C5N1/g*h]	[µmol N1/g*h]		[h]	[µmol C6/g*h]	[µmol C5N1/g*h]	[µmol N1/g*h]
	time	hpr_vmax	gs_vmax	nr_vmax		time	hpr_vmax	gs_vmax	nr_vmax
	0	18.0472	25.1449	1.25495		0	30.2098	30.3066	1.60109
	2	20.7335	21.1851	2.02202		2	39.399	27.3707	2.36492
	4	19.7046	20.4737	2.05721		4	36.8463	25.9901	2.55742
	6	16.5233	21.9892	1.61356		6	27.3961	25.7809	2.34425
	8	13.7038	24.2895	1.06461		8	18.8106	26.2361	1.94851
	12	15.1635	27.2634	0.632826		12	22.8823	27.6362	1.25757
	16	21.1231	28.0603	0.828004		16	40.4134	29.1287	0.876005
	20	24.0425	27.3697	1.02752		20	48.7166	30.2465	1.02752
	24	18.0472	25.1449	1.25495		24	30.2098	30.3066	1.60109
	hpr1-1 eCO2 lower boundaries					hpr1-1 eCO2 upper boundaries
	[h]	[µmol C6/g*h]	[µmol C5N1/g*h]	[µmol N1/g*h]		[h]	[µmol C6/g*h]	[µmol C5N1/g*h]	[µmol N1/g*h]
	time	hpr_vmax	gs_vmax	nr_vmax		time	hpr_vmax	gs_vmax	nr_vmax
	0	15.7067	18.2736	0.950114		0	18.4404	22.4937	1.46585
	2	10.8644	15.5799	1.81685		2	20.1864	22.299	2.81631
	4	9.7837	15.1801	1.99811		4	23.3416	21.705	2.98196
	6	11.2089	16.2848	1.72555		6	26.9827	20.8739	2.36946
	8	13.2583	17.7076	1.34807		8	29.5387	20.0186	1.58527
	12	14.3641	18.4501	1.12712		12	27.8652	18.8714	1.12712
	16	13.2293	17.5435	1.42875		16	21.4687	18.7351	1.4682
	20	12.995	17.0341	1.49067		20	16.6163	19.8371	1.79913
	24	15.7067	18.2736	0.950114		24	18.4404	22.4937	1.46585
	Col-0 ambient optimized parameters	mean	sd	mean	sd	mean	sd	mean	sd	mean	sd	mean	sd	mean	sd	mean	sd	mean	sd	mean	sd	mean	sd	mean	sd	mean	sd	mean	sd	mean	sd	mean	sd	mean	sd	mean	sd	mean	sd	mean	sd	mean	sd	mean	sd	mean	sd	mean	sd
	[h]	[µmol C6/g*h]	[µmol C6/g*h]	[µmol C5N1/g*h]	[µmol C5N1/g*h]	[µmol N1/g*h]	[µmol N1/g*h]	[µmol C6]	[µmol C6]	[µmol N1]	[µmol N1]	[µmol C5]	[µmol C5]	[µmol N1]	[µmol N1]	[µmol C5/g*h]	[µmol C5/g*h]	[µmol C5]	[µmol C5]	[µmol C5]	[µmol C5]	[µmol C2/g*h]	[µmol C2/g*h]	[1/h]	[1/h]	[1/h]	[1/h]	[1/h]	[1/h]	[1/h]	[1/h]	[1/h]	[1/h]	[1/h]	[1/h]	[1/h]	[1/h]	unitless	unitless	[µmol C2/g*h]	[µmol C2/g*h]	[µmol C2/g*h]	[µmol C2/g*h]	[µmol C2]	[µmol C2]	[µmol C2]	[µmol C2]	unitless	unitless
	time	hpr_vmax	hpr_vmax	gs_vmax	gs_vmax	nr_vmax	nr_vmax	hpr_km	hpr_km	nr_km	nr_km	gs_km_glu	gs_km_glu	gs_km_ammonium	gs_km_ammonium	gogat_vmax	gogat_vmax	gogat_km_gln	gogat_km_gln	gogat_km_kg	gogat_km_kg	alpha	alpha	hp_to_bmexp	hp_to_bmexp	hp_to_mf	hp_to_mf	mf_to_cit	mf_to_cit	cit_to_mf	cit_to_mf	cit_to_kg	cit_to_kg	aa_to_bmexp	aa_to_bmexp	ser_to_aa	ser_to_aa	correct	correct	gdc_vmax	gdc_vmax	shmt_vmax	shmt_vmax	km_gly_gdc	km_gly_gdc	km_gly_shmt	km_gly_shmt	gs_inactivation	gs_inactivation
	0	207.962	14.5731	1.30535	0.032861	23.502	2.43735	29.6137	0.927091	0.485025	0.258732	2.29212	0.607668	1.5671	0.512321	34.1932	14.823	0.361778	0.115786	0.109138	0.01764	1.85887	1.44605	33.9528	12.835	8.96461	5.65562	0.116867	0.0890493	0.0544273	0.0266413	0.0795228	0.0675046	0.149745	0.143585	0.0318551	0.0421161	0.755134	0.157904	73.0401	31.0845	53.9688	36.0162	2.00308	0.276432	0.356601	0.440565	0.331084	0.0987826
	2	211.903	16.2671	2.19335	0.104355	22.0035	0.925439									35.3896	3.32081					2.44828	0.944288	28.3794	6.66235	5.53079	3.92406	0.0937675	0.0692209	0.0523853	0.0297815	0.120105	0.0414501	0.0958069	0.0598254	0.0701107	0.0366279	0.723778	0.1364	87.9633	9.16091	75.5863	25.074					0.331372	0.127641
	4	164.717	15.2451	2.38428	0.152413	22.6358	0.867165									47.6342	4.16106					1.21913	0.822056	22.2014	6.68241	7.26289	5.87776	0.125939	0.0543924	0.0620913	0.0326514	0.150789	0.0385844	0.084307	0.0611757	0.053018	0.0426605	0.748441	0.146932	57.2766	7.49352	86.1897	24.3236					0.344811	0.14646
	6	160.316	14.9426	2.18308	0.129329	22.2056	1.43474									37.4411	4.64661					2.41336	1.07794	21.3359	5.06037	10.2602	6.17841	0.0622443	0.0442956	0.0555796	0.0358834	0.151653	0.0438482	0.254388	0.11188	0.0284816	0.0414764	0.780305	0.132655	55.0566	7.1585	78.8762	27.3544					0.329194	0.0956804
	8	161.227	13.8889	1.76201	0.112312	22.7067	1.28086									32.8637	4.37118					2.36681	1.18871	20.2561	12.4098	10.1095	7.21087	0.0968113	0.0642209	0.0498978	0.0348432	0.173383	0.0436276	0.394795	0.285979	0.0502386	0.0402938	0.912458	0.0994982	43.1653	9.21026	85.8191	26.4441					0.363835	0.104986
	12	132.984	12.532	1.24847	0.150138	22.4899	1.79436									25.5738	6.0668					4.04369	0.959163	16.3566	13.3036	8.36442	5.85548	0.0987434	0.0466265	0.0484525	0.029107	0.109731	0.0424415	0.165762	0.141319	0.0403103	0.0374653	0.936312	0.0778616	55.4845	15.8814	75.6492	32.42					0.337895	0.0663763
	16	118.112	3.53829	1.16429	0.188095	22.0398	1.87419									20.4513	3.46179					2.36772	0.697705	21.0543	13.8104	7.43094	7.76124	0.122619	0.0566882	0.0568222	0.0222454	0.079488	0.0308642	0.171512	0.110465	0.0300943	0.0348073	0.902192	0.0927259	91.7421	12.0396	78.4542	30.0033					0.247711	0.0563064
	20	125.197	19.0133	1.11482	0.236061	22.6552	1.89984									23.2601	7.83731					2.78097	0.561419	15.0101	9.48609	8.71169	3.81715	0.1333	0.0546484	0.0616711	0.0328781	0.0661468	0.0313107	0.250763	0.466189	0.0407307	0.0382929	0.907893	0.0826347	85.5194	13.715	73.2347	33.7267					0.296058	0.057706
	24	135.536	0.708642	1.28543	0.0427739	24.5223	2.04585									24.4103	5.35256					3.95914	0.627274	12.8547	6.83017	8.63124	5.09526	0.163847	0.0767646	0.0462079	0.0330597	0.0873577	0.0436359	0.655953	0.601314	0.0446751	0.0365413	0.964833	0.057376	70.5532	12.8673	80.126	22.5246					0.351637	0.0612394
	Col-0 eCO2 optimized parameters	mean	sd	mean	sd	mean	sd	mean	sd	mean	sd	mean	sd	mean	sd	mean	sd	mean	sd	mean	sd	mean	sd	mean	sd	mean	sd	mean	sd	mean	sd	mean	sd	mean	sd	mean	sd	mean	sd	mean	sd	mean	sd	mean	sd	mean	sd	mean	sd
	[h]	[µmol C6/g*h]	[µmol C6/g*h]	[µmol C5N1/g*h]	[µmol C5N1/g*h]	[µmol N1/g*h]	[µmol N1/g*h]	[µmol C6]	[µmol C6]	[µmol N1]	[µmol N1]	[µmol C5]	[µmol C5]	[µmol N1]	[µmol N1]	[µmol C5/g*h]	[µmol C5/g*h]	[µmol C5]	[µmol C5]	[µmol C5]	[µmol C5]	[µmol C2/g*h]	[µmol C2/g*h]	[1/h]	[1/h]	[1/h]	[1/h]	[1/h]	[1/h]	[1/h]	[1/h]	[1/h]	[1/h]	[1/h]	[1/h]	[1/h]	[1/h]	unitless	unitless	[µmol C2/g*h]	[µmol C2/g*h]	[µmol C2/g*h]	[µmol C2/g*h]	[µmol C2]	[µmol C2]	[µmol C2]	[µmol C2]	unitless	unitless
	time	hpr_vmax	hpr_vmax	gs_vmax	gs_vmax	nr_vmax	nr_vmax	hpr_km	hpr_km	nr_km	nr_km	gs_km_glu	gs_km_glu	gs_km_ammonium	gs_km_ammonium	gogat_vmax	gogat_vmax	gogat_km_gln	gogat_km_gln	gogat_km_kg	gogat_km_kg	alpha	alpha	hp_to_bmexp	hp_to_bmexp	hp_to_mf	hp_to_mf	mf_to_cit	mf_to_cit	cit_to_mf	cit_to_mf	cit_to_kg	cit_to_kg	aa_to_bmexp	aa_to_bmexp	ser_to_aa	ser_to_aa	correct	correct	gdc_vmax	gdc_vmax	shmt_vmax	shmt_vmax	km_gly_gdc	km_gly_gdc	km_gly_shmt	km_gly_shmt	gs_inactivation	gs_inactivation
	0	196.042	21.4718	20.4524	1.77054	2.37585	0.348102	29.6309	0.796123	0.689478	0.231271	2.24383	0.495464	1.40037	0.412243	26.2979	20.5353	0.356616	0.107585	0.0970563	0.0190783	3.07285	1.33435	35.9673	14.8043	17.7777	5.62677	0.167555	0.0720095	0.0536407	0.0222698	0.125226	0.0598933	0.299739	0.000757899	0.0288664	0.0423311	0.840859	0.104255	63.8205	37.7175	73.8994	37.3693	2.16707	0.281498	0.214889	0.426554	0.27873	0.0763037
	2	161.802	14.4634	19.9515	0.252147	2.8709	0.424507									40.3337	5.45758					1.57932	0.677562	45.2612	4.38261	16.1839	4.16674	0.164292	0.055376	0.0542985	0.0284411	0.163696	0.0382484	0.281684	0.0297034	0.0546287	0.0505482	0.804887	0.0925849	98.7774	3.66935	94.2546	13.8562					0.396374	0.128972
	4	130.925	12.8101	18.9945	0.131179	3.01591	0.411308									38.4176	5.97757					3.05924	0.640726	48.353	3.54081	11.6008	3.62491	0.127718	0.0442711	0.0647942	0.0222287	0.177648	0.0358085	0.172788	0.0688501	0.0564384	0.0478035	0.818135	0.114312	78.6845	9.88932	82.082	27.1535					0.347156	0.137453
	6	119.711	2.77446	18.5021	0.322037	2.21805	0.384802									27.1008	6.16029					2.23262	1.06389	50.7056	5.12468	15.1407	5.38124	0.126887	0.0426043	0.0590308	0.0276838	0.129296	0.0267914	0.247337	0.0685409	0.0599096	0.0473677	0.644867	0.0864707	47.1489	9.45042	84.913	28.8964					0.336076	0.104828
	8	149.34	15.1308	15.7932	1.11245	1.71711	0.398533									23.9423	4.88177					3.75174	0.719641	29.1274	4.82832	17.5901	4.87844	0.04725	0.0318637	0.0547955	0.0267624	0.128059	0.0388841	0.163563	0.0467395	0.0287432	0.0370398	0.722806	0.119452	51.4431	8.03326	87.1902	27.0847					0.404346	0.0772224
	12	132.159	20.6616	16.9682	1.16848	1.15913	0.242383									19.241	4.03301					2.49158	0.751586	8.95138	5.12405	12.3985	5.013	0.10023	0.0547519	0.0448958	0.0276023	0.103508	0.0418467	0.0750327	0.0582763	0.0309295	0.0381873	0.904817	0.0811294	60.5079	15.995	84.3752	27.3126					0.411013	0.069059
	16	101.052	1.01571	15.8498	1.72535	1.26684	0.118778									22.2306	4.75666					3.4981	0.714555	5.36413	3.49768	10.0272	3.49023	0.0919481	0.0499391	0.0585504	0.03252	0.0798808	0.0294734	0.210933	0.0448898	0.055846	0.0347789	0.918317	0.0962544	47.7696	11.3144	81.3632	35.016					0.397235	0.0620785
	20	99.148	1.74056	19.2126	1.72087	1.63741	0.108618									33.5841	7.77282					2.88649	0.687074	3.8797	5.58096	9.15541	3.41338	0.167487	0.0601988	0.0567128	0.0321745	0.105023	0.0254635	0.224747	0.0418904	0.0507661	0.0388775	0.969629	0.0583174	63.8596	14.1043	80.7317	36.0073					0.441869	0.0527132
	24	139.318	0.0375657	22.3246	1.68786	1.88135	0.432959									42.6197	6.10593					3.57276	0.675108	14.7186	12.8773	4.71084	3.79834	0.19571	0.0781196	0.0387649	0.0275831	0.128842	0.041375	0.13728	0.0705122	0.064429	0.0374216	0.989728	0.0329427	65.2084	16.0997	80.471	36.1845					0.390939	0.0590197
	hpr1-1 ambient optimized parameters	mean	sd	mean	sd	mean	sd	mean	sd	mean	sd	mean	sd	mean	sd	mean	sd	mean	sd	mean	sd	mean	sd	mean	sd	mean	sd	mean	sd	mean	sd	mean	sd	mean	sd	mean	sd	mean	sd	mean	sd	mean	sd	mean	sd	mean	sd	mean	sd
	[h]	[µmol C6/g*h]	[µmol C6/g*h]	[µmol C5N1/g*h]	[µmol C5N1/g*h]	[µmol N1/g*h]	[µmol N1/g*h]	[µmol C6]	[µmol C6]	[µmol N1]	[µmol N1]	[µmol C5]	[µmol C5]	[µmol N1]	[µmol N1]	[µmol C5/g*h]	[µmol C5/g*h]	[µmol C5]	[µmol C5]	[µmol C5]	[µmol C5]	[µmol C2/g*h]	[µmol C2/g*h]	[1/h]	[1/h]	[1/h]	[1/h]	[1/h]	[1/h]	[1/h]	[1/h]	[1/h]	[1/h]	[1/h]	[1/h]	[1/h]	[1/h]	unitless	unitless	[µmol C2/g*h]	[µmol C2/g*h]	[µmol C2/g*h]	[µmol C2/g*h]	[µmol C2]	[µmol C2]	[µmol C2]	[µmol C2]	unitless	unitless
	time	hpr_vmax	hpr_vmax	gs_vmax	gs_vmax	nr_vmax	nr_vmax	hpr_km	hpr_km	nr_km	nr_km	gs_km_glu	gs_km_glu	gs_km_ammonium	gs_km_ammonium	gogat_vmax	gogat_vmax	gogat_km_gln	gogat_km_gln	gogat_km_kg	gogat_km_kg	alpha	alpha	hp_to_bmexp	hp_to_bmexp	hp_to_mf	hp_to_mf	mf_to_cit	mf_to_cit	cit_to_mf	cit_to_mf	cit_to_kg	cit_to_kg	aa_to_bmexp	aa_to_bmexp	ser_to_aa	ser_to_aa	correct	correct	gdc_vmax	gdc_vmax	shmt_vmax	shmt_vmax	km_gly_gdc	km_gly_gdc	km_gly_shmt	km_gly_shmt	gs_inactivation	gs_inactivation
	0	23.3515	2.91845	26.7128	1.30043	1.47431	0.104965	27.2678	3.95956	0.259678	0.26267	1.52539	0.416443	1.21515	0.520241	33.7453	9.18702	0.298319	0.0966527	0.50904	0.0832464	2.73188	1.4262	25.3525	10.6417	13.1049	7.15076	0.0774534	0.0665344	0.0688721	0.0239806	0.0638344	0.0458373	0.139945	0.0805855	0.061163	0.0341904	0.771195	0.135372	61.4205	23.7247	47.4541	21.5701	5.39998	0.950172	6.58725	1.847	0.269162	0.136062
	2	25.6898	4.26099	23.6855	1.68273	2.22848	0.0976955									42.6809	4.6387					2.72563	1.29788	12.0328	2.52585	5.42898	2.08842	0.0400891	0.0420776	0.0528251	0.0264805	0.0669638	0.040845	0.119231	0.0546818	0.0398048	0.0453956	0.837731	0.102455	80.69	14.9708	66.8152	19.8577					0.394861	0.183299
	4	26.2119	3.10712	24.2664	1.1988	2.33272	0.17222									39.7046	5.4983					2.46275	1.52526	21.3016	3.53775	5.8236	3.58449	0.074161	0.0433464	0.0484019	0.0240087	0.0979841	0.0410341	0.113775	0.0870424	0.038851	0.0475082	0.728457	0.144141	58.8671	16.8501	62.4392	24.0176					0.298488	0.201336
	6	22.6513	2.57836	23.785	1.09252	1.87326	0.174685									48.1381	2.57417					1.19884	1.08711	34.766	6.11197	18.2119	5.48884	0.0386709	0.0357365	0.0622206	0.0326518	0.0821564	0.0450824	0.160508	0.0688426	0.0643296	0.0376602	0.682128	0.121242	51.042	14.5167	64.0432	22.0095					0.36622	0.14822
	8	16.7324	1.07422	25.5143	0.602228	1.29626	0.214086									38.4104	4.23621					1.33549	0.982409	25.0984	7.26094	16.4074	5.52669	0.0643186	0.0264175	0.0618987	0.0342358	0.0559163	0.039526	0.0998243	0.0581111	0.0186971	0.0234888	0.809501	0.133325	40.6585	12.539	80.2826	20.3842					0.280668	0.109502
	12	18.0268	2.60057	27.4632	0.141337	0.96333	0.18296									11.8339	11.3133					3.76869	0.889684	5.05285	8.15466	6.40265	6.42643	0.0500457	0.0274212	0.0608263	0.0345812	0.0745062	0.0259316	0.0597956	0.0513539	0.0374857	0.0277609	0.827301	0.12631	33.2483	9.9825	68.4706	28.0636					0.16298	0.077535
	16	29.01	8.40741	28.4639	0.394995	0.852087	0.0203044									13.2455	10.6149					2.81399	0.88198	13.4569	14.2994	6.87957	6.30413	0.132045	0.0685369	0.0374812	0.0327037	0.0561286	0.0295519	0.180206	0.0610656	0.0422874	0.0274183	0.890856	0.121091	68.6813	18.9209	76.9988	21.5582					0.185325	0.0510116
	20	34.6626	11.9188	28.4174	0.923393	1.02752	0									7.7441	3.19155					2.40623	0.754116	4.71642	2.67454	4.17517	2.49232	0.130485	0.0943932	0.0432828	0.0310616	0.0564408	0.032006	0.114514	0.0751141	0.0369772	0.0244471	0.953499	0.0777314	81.8962	13.1819	78.0809	30.1186					0.142756	0.0641154
	24	23.6515	5.75395	28.2708	1.88247	1.48301	0.135708									14.5449	4.52936					2.56888	0.819325	6.02616	6.14679	5.05644	5.46204	0.111033	0.0774948	0.041211	0.0320382	0.0983725	0.0420804	0.0507605	0.0535476	0.0474833	0.0263686	0.96475	0.096167	75.2586	18.2647	62.452	23.0481					0.2151	0.0816582
	hpr1-1 eCO2 optimized parameters	mean	sd	mean	sd	mean	sd	mean	sd	mean	sd	mean	sd	mean	sd	mean	sd	mean	sd	mean	sd	mean	sd	mean	sd	mean	sd	mean	sd	mean	sd	mean	sd	mean	sd	mean	sd	mean	sd	mean	sd	mean	sd	mean	sd	mean	sd	mean	sd
	[h]	[µmol C6/g*h]	[µmol C6/g*h]	[µmol C5N1/g*h]	[µmol C5N1/g*h]	[µmol N1/g*h]	[µmol N1/g*h]	[µmol C6]	[µmol C6]	[µmol N1]	[µmol N1]	[µmol C5]	[µmol C5]	[µmol N1]	[µmol N1]	[µmol C5/g*h]	[µmol C5/g*h]	[µmol C5]	[µmol C5]	[µmol C5]	[µmol C5]	[µmol C2/g*h]	[µmol C2/g*h]	[1/h]	[1/h]	[1/h]	[1/h]	[1/h]	[1/h]	[1/h]	[1/h]	[1/h]	[1/h]	[1/h]	[1/h]	[1/h]	[1/h]	unitless	unitless	[µmol C2/g*h]	[µmol C2/g*h]	[µmol C2/g*h]	[µmol C2/g*h]	[µmol C2]	[µmol C2]	[µmol C2]	[µmol C2]	unitless	unitless
	time	hpr_vmax	hpr_vmax	gs_vmax	gs_vmax	nr_vmax	nr_vmax	hpr_km	hpr_km	nr_km	nr_km	gs_km_glu	gs_km_glu	gs_km_ammonium	gs_km_ammonium	gogat_vmax	gogat_vmax	gogat_km_gln	gogat_km_gln	gogat_km_kg	gogat_km_kg	alpha	alpha	hp_to_bmexp	hp_to_bmexp	hp_to_mf	hp_to_mf	mf_to_cit	mf_to_cit	cit_to_mf	cit_to_mf	cit_to_kg	cit_to_kg	aa_to_bmexp	aa_to_bmexp	ser_to_aa	ser_to_aa	correct	correct	gdc_vmax	gdc_vmax	shmt_vmax	shmt_vmax	km_gly_gdc	km_gly_gdc	km_gly_shmt	km_gly_shmt	gs_inactivation	gs_inactivation
	0	17.9673	0.982358	19.2855	1.49697	1.18928	0.190804	17.0447	0.137571	0.625254	0.302096	1.53723	0.683346	1.02446	0.67848	34.2684	18.9768	0.310355	0.10172	0.125603	0.0371995	0.802837	1.11274	44.1965	32.9489	19.4137	6.15237	0.127728	0.090859	0.0616204	0.0326658	0.116742	0.0838932	0.0721984	0.0930981	0.00251236	0.0110782	0.693032	0.180287	75.2425	26.4789	21.8516	18.9544	2.07082	0.739738	2.56084	1.05442	0.330549	0.154175
	2	19.984	0.902138	18.5094	1.98444	2.40115	0.303433									40.1759	8.65375					0.055415	0.126249	35.8433	7.81229	16.9698	7.18942	0.071709	0.0488761	0.0600862	0.029203	0.0933004	0.0558513	0.218191	0.0688591	0.0525414	0.0476117	0.747922	0.136059	97.9626	8.99594	64.7365	24.0804					0.293248	0.190592
	4	23.3349	0.0244531	17.4734	2.03962	2.59496	0.269526									42.4355	8.3563					0.601648	0.640838	33.9166	11.4049	16.6671	6.36936	0.105723	0.0640711	0.0715074	0.0297274	0.18744	0.0546475	0.20419	0.0718043	0.0635675	0.046453	0.858066	0.121354	58.5713	18.7859	69.8834	23.4731					0.2632	0.190593
	6	25.2072	2.55964	17.395	1.3363	2.10516	0.210428									38.4382	7.26654					2.06214	1.25444	28.7123	7.9782	15.9834	4.90946	0.057731	0.0418695	0.0578536	0.0339878	0.14117	0.0677782	0.109203	0.0745171	0.0345764	0.0417422	0.882379	0.113709	40.8459	12.5311	84.9018	20.3022					0.211177	0.113908
	8	22.2618	3.92219	18.6059	0.907421	1.41818	0.0793567									26.6576	6.78748					2.47695	1.2932	11.2522	19.9232	13.6542	5.61478	0.0591766	0.0353464	0.0587626	0.0347662	0.137076	0.0644527	0.128576	0.0802495	0.0619532	0.0307169	0.892646	0.124701	25.5244	18.6049	87.3624	22.1049					0.339528	0.101722
	12	20.1908	5.18918	18.6755	0.167884	1.12712	0									19.6311	9.18526					2.82457	1.10655	11.4311	18.1653	11.3269	7.05633	0.067513	0.0480807	0.0621649	0.0340185	0.122287	0.0540492	0.121923	0.0687028	0.0768284	0.0258238	0.976301	0.0451244	29.8098	18.9437	76.4794	30.1234					0.313999	0.119837
	16	15.869	3.13448	18.133	0.36626	1.44679	0.0189929									15.4121	4.92526					2.15249	0.92586	3.16807	4.44808	13.6172	4.43166	0.0826175	0.0531617	0.0538101	0.0356778	0.0929885	0.0547494	0.15434	0.0723315	0.040327	0.0339708	0.902384	0.104217	61.6139	24.15	76.8085	27.3423					0.273279	0.077748
	20	14.4566	1.45908	19.046	1.01853	1.59914	0.10834									22.6786	8.09414					2.20565	0.922055	25.7258	9.38475	20.9414	6.72174	0.111585	0.0967193	0.0669362	0.0363638	0.112545	0.0557122	0.259791	0.053257	0.0781871	0.0317805	0.990328	0.0432391	61.2559	26.4177	87.3158	24.8275					0.289943	0.0842913
	24	17.7335	1.0213	20.5109	1.32248	1.20713	0.205697									26.2832	9.05571					2.21498	0.664317	10.9975	21.6196	13.8	5.77807	0.143735	0.0986739	0.0674952	0.0334288	0.135985	0.0605698	0.0940584	0.101149	0.0836705	0.0334504	0.994543	0.0210436	58.6968	19.2906	63.9657	31.8225					0.299427	0.0916487
